# Supplementary material for: DDX39B drives colorectal cancer progression by promoting the stability and nuclear translocation of PKM2
Source: Signal Transduct Target Ther. 2022 Aug 17;7:275. doi: 10.1038/s41392-022-01096-7 (PMC9381590; doi:10.1038/s41392-022-01096-7)
Supplement: Supplementary file 18 — Supplemental Table 4 [file 41392_2022_1096_MOESM18_ESM.xlsx]

## Sheet: FINAL_DECOMP_MMPBSA
Supplemental Table 4. The energy component for the DDX39B-PKM2 complex.
Location	van der Waals	Electrostatic	Polar Solvation	Non-Polar Solv.	TOTAL
PKM2 ARG 342	-3.12955	-34.4635	30.2809	-1.18703	-8.49922
DDX39B ASP 367	-0.911727	-35.2644	31.2986	-0.27683	-5.15428
DDX39B LEU 152	-2.72864	-2.25064	1.14082	-0.497261	-4.33572
DDX39B ARG 319	-1.71891	-27.1451	25.5202	-0.608696	-3.95251
DDX39B ASP 210	1.19236	-44.6499	40.3083	-0.0985654	-3.24784
PKM2 SER 346	-1.57055	-3.688	2.35136	-0.316531	-3.22371
DDX39B ASP 206	-0.692636	-57.2712	55.4892	-0.21308	-2.68772
DDX39B PHE 127	-2.66345	-1.24864	1.782	-0.476055	-2.60615
DDX39B LYS 155	-1.26573	-23.0373	22.5782	-0.576399	-2.30122
DDX39B ASP 369	-0.277909	-27.4865	25.6713	-0.189006	-2.2821
PKM2 MET 30	-2.61555	-0.100818	1.24245	-0.521534	-1.99544
PKM2 GLU 28	-0.592818	-50.2969	49.1476	-0.230566	-1.97266
DDX39B MET 207	-1.65745	0.464	-0.565	-0.118789	-1.87724
PKM2 ILE 35	-1.211	0.245273	-0.405455	-0.386528	-1.75771
PKM2 LEU 353	-1.52591	0.437636	-0.0182727	-0.312324	-1.41887
PKM2 CYS 31	-1.86973	1.82227	-0.847909	-0.507728	-1.40309
DDX39B ILE 154	-1.00282	-1.88182	1.72691	-0.1065	-1.26423
PKM2 GLN 14	-1.72945	-0.788273	1.60055	-0.224342	-1.14152
PKM2 ASN 350	-2.51582	-6.07609	7.89755	-0.444417	-1.13878
DDX39B GLY 151	-2.31509	-1.88555	3.60555	-0.520943	-1.11603
PKM2 ALA 349	-0.719364	0.188818	-0.198	-0.100427	-0.828972
DDX39B SER 153	-1.69182	-1.88409	3.11864	-0.343918	-0.801191
PKM2 LEU 27	-1.18091	-0.873273	1.51455	-0.234691	-0.774328
DDX39B SER 368	-0.408182	1.64118	-1.96555	-0.0198439	-0.752389
PKM2 ALA 388	-0.634	-0.433455	0.684	-0.166258	-0.549712
PKM2 PHE 307	-0.589455	0.889636	-0.649182	-0.0753925	-0.424393
PKM2 PHE 26	-0.639091	-0.135091	0.562545	-0.158225	-0.369862
PKM2 LEU 33	-1.739	2.13055	-0.406091	-0.299202	-0.313747
PKM2 ASP 347	-0.308545	-26.0781	26.1269	0	-0.259727
PKM2 HIE 19	-0.882818	-1.75427	2.57536	-0.180268	-0.241995
PKM2 LEU 308	-0.168545	0.621909	-0.631091	-0.0228698	-0.200597
PKM2 ALA 343	-0.352091	-2.38718	2.55373	-0.0121981	-0.197744
DDX39B PHE 149	-0.513636	0.716636	-0.388091	-0.00565724	-0.190748
DDX39B ILE 399	-0.209091	-0.220091	0.270818	-0.0267421	-0.185106
PKM2 GLU 344	-0.122818	-9.63264	9.63545	0	-0.12
PKM2 GLU 386	-0.0603636	-6.33855	6.29209	0	-0.106818
PKM2 ASP 357	-0.00618182	-6.58464	6.49973	0	-0.0910909
PKM2 HIE 29	-0.282818	1.967	-1.76173	0	-0.0775455
PKM2 ALA 385	-0.194182	-1.32364	1.45036	-0.00822502	-0.0756796
DDX39B PHE 407	-0.0444545	0.433636	-0.464364	0	-0.0751818
DDX39B ASP 363	-0.0254545	-5.96455	5.91582	0	-0.0741818
DDX39B VAL 297	-0.114455	-1.02182	1.07618	-0.00711818	-0.0672091
PKM2 PRO 38	-0.104	-2.02609	2.07464	0	-0.0554545
PKM2 GLU 396	-0.0111818	-6.73264	6.69464	0	-0.0491818
DDX39B LEU 125	-0.115364	0.382	-0.306455	0	-0.0398182
DDX39B ASP 199	-0.0109091	-6.71682	6.688	0	-0.0397273
PKM2 GLU 418	-0.00654545	-1.35682	1.325	0	-0.0383636
PKM2 ASP 281	-0.00172727	-7.66209	7.62645	0	-0.0373636
PKM2 GLU 198	-0.002	-9.59918	9.56391	0	-0.0372727
PKM2 ASP 296	-0.00409091	-8.38782	8.35555	0	-0.0363636
PKM2 GLU 272	-0.00227273	-6.47527	6.44255	0	-0.035
PKM2 ILE 381	-0.112909	-0.97	1.05127	0	-0.0316364
PKM2 GLU 300	-0.00463636	-10.6853	10.6604	0	-0.0295455
PKM2 GLU 410	-0.00118182	-1.35491	1.32691	0	-0.0291818
PKM2 GLU 275	-0.00118182	-6.42036	6.393	0	-0.0285455
PKM2 ASP 178	-0.00172727	-5.45527	5.42936	0	-0.0276364
DDX39B LEU 400	-0.0217273	0.0640909	-0.0687273	0	-0.0263636
DDX39B LEU 202	-0.027	-0.633182	0.635545	0	-0.0246364
PKM2 GLU 196	-0.000909091	-5.94918	5.927	0	-0.0230909
PKM2 ASP 113	-0.000818182	-2.24155	2.22	0	-0.0223636
PKM2 GLU 285	-0.000909091	-2.79909	2.77836	0	-0.0216364
PKM2 ASP 177	-0.001	-3.99318	3.97264	0	-0.0215455
PKM2 GLU 282	-0.000727273	-3.92736	3.90818	0	-0.0199091
DDX39B PHE 227	-0.00645455	-0.278091	0.266545	0	-0.018
DDX39B PHE 99	-0.00772727	-0.179	0.169273	0	-0.0174545
PKM2 ASP 288	-0.000909091	-1.13555	1.11936	0	-0.0170909
PKM2 ALA 20	-0.094	-1.36809	1.445	0	-0.0170909
PKM2 ASP 354	-0.286091	-32.1261	32.4332	-0.0380513	-0.0170513
PKM2 GLU 133	-0.000636364	-3.45555	3.43918	0	-0.017
DDX39B GLU 234	-0.00627273	-12.6665	12.6568	0	-0.0159091
PKM2 GLU 169	-0.000545455	-4.53891	4.52373	0	-0.0157273
PKM2 GLU 364	-0.00609091	-4.43164	4.42264	0	-0.0150909
PKM2 ASP 407	-0.000727273	1.24245	-1.25655	0	-0.0148182
PKM2 MET 334	-0.0199091	0.401273	-0.396	0	-0.0146364
PKM2 ASP 250	-0.000454545	-2.71973	2.70564	0	-0.0145455
PKM2 PRO 302	-0.0250909	-0.225545	0.236091	0	-0.0145455
DDX39B PHE 293	-0.018	-0.373273	0.376909	0	-0.0143636
DDX39B GLU 413	-0.00227273	-9.48173	9.47055	0	-0.0134545
DDX39B PHE 242	-0.00654545	0.268091	-0.274636	0	-0.0130909
DDX39B LYS 334	-0.00172727	2.02764	-2.03845	0	-0.0125455
DDX39B TYR 133	-0.017	-0.182091	0.186727	0	-0.0123636
PKM2 GLU 131	-0.000363636	-1.84027	1.82873	0	-0.0119091
PKM2 GLU 118	-0.000636364	-1.83473	1.82364	0	-0.0117273
DDX39B ARG 58	-0.00163636	1.01055	-1.02045	0	-0.0115455
DDX39B PHE 193	-0.00763636	0.107909	-0.111545	0	-0.0112727
PKM2 HIE 391	-0.0304545	-0.604545	0.624545	0	-0.0104545
PKM2 PRO 449	-0.00536364	0.190273	-0.195182	0	-0.0102727
PKM2 GLY 46	-0.00327273	-0.787818	0.781182	0	-0.00990909
PKM2 ASP 225	-0.000272727	-0.627182	0.617727	0	-0.00972727
DDX39B ARG 338	-0.00145455	2.14564	-2.15364	0	-0.00945455
PKM2 ASP 217	-0.000363636	-2.14155	2.13273	0	-0.00918182
PKM2 ASP 238	-0.000636364	2.63664	-2.645	0	-0.009
PKM2 PHE 395	-0.0113636	-0.0872727	0.0897273	0	-0.00890909
DDX39B ARG 329	-0.00527273	-0.490455	0.487182	0	-0.00854545
DDX39B PRO 219	-0.00227273	-0.171909	0.166	0	-0.00818182
PKM2 GLU 154	-0.000545455	-1.88864	1.88109	0	-0.00809091
PKM2 ASP 160	-9.09091e-05	-1.59191	1.58409	0	-0.00790909
PKM2 LYS 66	-0.00327273	-11.2575	11.2535	0	-0.00727273
DDX39B ARG 48	-0.000636364	2.08145	-2.08791	0	-0.00709091
PKM2 CYS 49	-0.00190909	0.130455	-0.135455	0	-0.00690909
DDX39B ARG 380	-0.00109091	3.45	-3.45564	0	-0.00672727
DDX39B LYS 138	-0.00790909	-2.05055	2.05173	0	-0.00672727
DDX39B PHE 136	-0.007	-0.125636	0.125909	0	-0.00672727
PKM2 ASP 228	-0.000181818	0.947545	-0.954	0	-0.00663636
PKM2 GLU 253	-0.000181818	-0.291545	0.285091	0	-0.00663636
PKM2 ASP 153	-9.09091e-05	-1.54864	1.54218	0	-0.00654545
DDX39B GLY 46	-0.000454545	2.377	-2.383	0	-0.00645455
DDX39B LYS 53	-0.000909091	2.15091	-2.15645	0	-0.00645455
DDX39B ILE 301	-0.0141818	-0.380273	0.388182	0	-0.00627273
PKM2 PHE 280	-0.00354545	0.372818	-0.375545	0	-0.00627273
DDX39B ASP 416	-0.000272727	-6.72082	6.71491	0	-0.00618182
PKM2 VAL 508	-0.028	0.157182	-0.135182	0	-0.006
DDX39B CYS 239	-0.00227273	0.0445455	-0.0481818	0	-0.00590909
PKM2 LYS 475	-0.000454545	-10.7117	10.7065	0	-0.00563636
PKM2 ALA 351	-0.0893636	-0.336273	0.420091	0	-0.00554545
PKM2 THR 365	-0.00218182	0.0873636	-0.0906364	0	-0.00545455
DDX39B GLU 248	-0.00109091	-5.51827	5.51409	0	-0.00527273
DDX39B PHE 333	-0.00245455	-0.127455	0.124727	0	-0.00518182
DDX39B VAL 211	-0.0482727	0.912182	-0.869	0	-0.00509091
PKM2 HIE 439	-0.00163636	-0.540364	0.537	0	-0.005
PKM2 PHE 470	-0.00354545	0.107545	-0.108909	0	-0.00490909
PKM2 ASP 236	-0.000272727	3.76455	-3.76918	0	-0.00490909
PKM2 LYS 62	-0.00109091	-9.404	9.40027	0	-0.00481818
DDX39B ASP 245	-0.000545455	-4.98364	4.97945	0	-0.00472727
PKM2 THR 50	-0.00172727	0.00572727	-0.00863636	0	-0.00463636
DDX39B TYR 330	-0.00609091	-0.27	0.271545	0	-0.00454545
DDX39B ILE 235	-0.00709091	-0.0946364	0.0972727	0	-0.00445455
PKM2 GLU 223	0	0.563545	-0.567909	0	-0.00436364
DDX39B ARG 355	-0.001	3.36209	-3.36527	0	-0.00418182
PKM2 LEU 372	-0.00372727	-0.311545	0.311182	0	-0.00409091
PKM2 GLU 260	0	2.10891	-2.11291	0	-0.004
DDX39B SER 412	-0.00172727	-0.0863636	0.0840909	0	-0.004
PKM2 ASP 191	0	-1.12518	1.12118	0	-0.004
DDX39B PHE 279	-0.00190909	0.0320909	-0.0341818	0	-0.004
PKM2 PRO 371	-0.00290909	-0.269455	0.268455	0	-0.00390909
DDX39B VAL 267	-0.00354545	-0.0387273	0.0383636	0	-0.00390909
PKM2 ASP 145	-9.09091e-05	-0.674455	0.670818	0	-0.00372727
PKM2 VAL 375	-0.00554545	-0.556091	0.557909	0	-0.00372727
PKM2 ILE 429	-0.003	-0.215182	0.214455	0	-0.00372727
PKM2 PRO 471	-0.00127273	0.285636	-0.288091	0	-0.00372727
PKM2 VAL 414	-0.00272727	-0.0147273	0.0138182	0	-0.00363636
PKM2 ASP 369	-0.00363636	0.812182	-0.812091	0	-0.00354545
DDX39B HIE 167	-0.00581818	-0.0463636	0.0486364	0	-0.00354545
DDX39B MET 243	-0.00190909	-0.173455	0.172	0	-0.00336364
DDX39B ASP 84	-0.001	-4.79564	4.79327	0	-0.00336364
PKM2 PRO 403	-0.00163636	0.0469091	-0.0485455	0	-0.00327273
PKM2 GLY 415	-0.00163636	-0.0630909	0.0614545	0	-0.00327273
PKM2 ILE 510	-0.00581818	0.226182	-0.223636	0	-0.00327273
PKM2 VAL 511	-0.00254545	-0.0192727	0.0186364	0	-0.00318182
PKM2 PHE 241	-0.00154545	0.192273	-0.193909	0	-0.00318182
DDX39B GLU 417	-0.000363636	-5.61918	5.61645	0	-0.00309091
PKM2 GLU 150	0	0.0419091	-0.045	0	-0.00309091
PKM2 ALA 442	-0.00190909	-0.549	0.547909	0	-0.003
DDX39B GLU 221	-0.00136364	-4.01727	4.01564	0	-0.003
PKM2 HIE 464	-0.00227273	-0.311818	0.311091	0	-0.003
PKM2 ILE 428	-0.00463636	0.0502727	-0.0486364	0	-0.003
DDX39B PHE 215	-0.00727273	0.461636	-0.457273	0	-0.00290909
PKM2 GLU 234	-0.000272727	3.35791	-3.36045	0	-0.00281818
DDX39B TYR 371	-0.0467273	1.07082	-1.02691	0	-0.00281818
DDX39B ARG 339	-0.00109091	3.65773	-3.65945	0	-0.00281818
PKM2 ILE 451	-0.00290909	-0.167273	0.167455	0	-0.00272727
DDX39B ASP 419	-0.000272727	-5.50118	5.49873	0	-0.00272727
PKM2 THR 114	-0.000727273	-0.357182	0.355273	0	-0.00263636
DDX39B ASP 280	-0.000818182	-5.38591	5.38409	0	-0.00263636
PKM2 GLU 86	-0.000181818	4.70927	-4.71164	0	-0.00254545
DDX39B PHE 65	-0.00327273	-0.034	0.0347273	0	-0.00254545
PKM2 ALA 411	-0.000909091	-0.117727	0.116091	0	-0.00254545
DDX39B PHE 47	-0.00136364	-0.0451818	0.0440909	0	-0.00245455
PKM2 ILE 51	-0.00109091	-0.313273	0.312	0	-0.00236364
PKM2 VAL 176	-0.000909091	-0.258	0.256545	0	-0.00236364
PKM2 LEU 180	-0.00154545	-0.252636	0.251909	0	-0.00227273
PKM2 LEU 183	-0.001	-0.202545	0.201364	0	-0.00218182
DDX39B CYS 198	-0.00981818	-0.755818	0.763455	0	-0.00218182
DDX39B SER 69	-0.00127273	-0.0721818	0.0712727	0	-0.00218182
PKM2 GLU 82	-0.000181818	3.87236	-3.87427	0	-0.00209091
PKM2 ILE 103	-0.00309091	-0.144273	0.145273	0	-0.00209091
PKM2 GLY 200	-0.000909091	-0.310455	0.309273	0	-0.00209091
DDX39B HIE 220	-0.00163636	-0.133182	0.132727	0	-0.00209091
PKM2 ALA 242	-0.000545455	-0.293182	0.291727	0	-0.002
PKM2 LEU 74	-0.000636364	-0.315273	0.314	0	-0.00190909
PKM2 GLN 462	-0.001	-0.550545	0.549636	0	-0.00190909
PKM2 PRO 529	-0.0161818	-0.620545	0.634818	0	-0.00190909
PKM2 LEU 431	-0.00109091	-0.233273	0.232545	0	-0.00181818
PKM2 ALA 214	-0.000454545	-0.167636	0.166273	0	-0.00181818
DDX39B PHE 287	-0.00109091	0.0157273	-0.0164545	0	-0.00181818
DDX39B GLU 425	-0.000727273	-4.961	4.95991	0	-0.00181818
PKM2 ILE 174	-0.00109091	-0.240727	0.240091	0	-0.00172727
DDX39B TYR 423	-0.001	-0.0327273	0.032	0	-0.00172727
PKM2 LEU 104	-0.00181818	-0.171455	0.171545	0	-0.00172727
PKM2 THR 513	-0.00109091	-0.280091	0.279455	0	-0.00172727
PKM2 PRO 107	-0.00136364	0.0776364	-0.078	0	-0.00172727
PKM2 GLY 171	-0.000454545	-0.277091	0.275818	0	-0.00172727
DDX39B PHE 50	-0.000909091	-0.0356364	0.0349091	0	-0.00163636
PKM2 PRO 117	-0.000363636	-0.159909	0.158636	0	-0.00163636
DDX39B THR 103	-0.00245455	-0.000818182	0.00163636	0	-0.00163636
DDX39B LEU 101	-0.00236364	-0.0358182	0.0365455	0	-0.00163636
DDX39B PRO 68	-0.000909091	-0.0893636	0.0886364	0	-0.00163636
DDX39B PRO 415	-0.000818182	-0.0168182	0.0160909	0	-0.00154545
PKM2 SER 269	-0.000909091	-0.128364	0.127727	0	-0.00154545
PKM2 ILE 65	-0.00190909	-0.251909	0.252364	0	-0.00145455
DDX39B PRO 77	-0.000454545	-0.00345455	0.00245455	0	-0.00145455
DDX39B CYS 63	-0.00290909	0.149091	-0.147636	0	-0.00145455
DDX39B LEU 187	-0.0100909	-0.0129091	0.0215455	0	-0.00145455
PKM2 ILE 404	-0.00145455	-0.0614545	0.0614545	0	-0.00145455
DDX39B HIE 73	-0.000909091	0.0587273	-0.0592727	0	-0.00145455
DDX39B PHE 250	-0.00172727	0.0639091	-0.0636364	0	-0.00145455
PKM2 LEU 134	-0.000727273	-0.155909	0.155182	0	-0.00145455
PKM2 MET 64	-0.00218182	-0.181545	0.182273	0	-0.00145455
DDX39B PRO 322	-0.022	-0.256182	0.276818	0	-0.00136364
PKM2 PRO 408	-0.000727273	-0.0805455	0.0799091	0	-0.00136364
PKM2 THR 405	-0.001	0.0653636	-0.0657273	0	-0.00136364
DDX39B VAL 308	-0.00118182	-0.0920909	0.0919091	0	-0.00136364
DDX39B MET 247	-0.000909091	-0.0830909	0.0826364	0	-0.00136364
PKM2 GLY 68	-0.00181818	-0.426182	0.426636	0	-0.00136364
PKM2 ASN 264	-0.000363636	-0.205545	0.204636	0	-0.00127273
PKM2 ILE 48	-0.00309091	-0.234	0.235818	0	-0.00127273
DDX39B ILE 249	-0.00145455	-0.113	0.113182	0	-0.00127273
PKM2 SER 437	-0.000636364	-0.27	0.269364	0	-0.00127273
PKM2 GLY 179	-0.001	-0.323818	0.323545	0	-0.00127273
PKM2 SER 182	-0.00109091	-0.0898182	0.0897273	0	-0.00118182
DDX39B ILE 80	-0.000727273	-0.0209091	0.0204545	0	-0.00118182
DDX39B ALA 97	-0.00272727	-0.0581818	0.0597273	0	-0.00118182
DDX39B GLN 105	-0.00109091	0.110455	-0.110545	0	-0.00118182
PKM2 LEU 512	-0.00190909	0.347636	-0.346818	0	-0.00109091
PKM2 THR 412	-0.00136364	0.173545	-0.173273	0	-0.00109091
PKM2 GLU 59	-0.001	7.10727	-7.10736	0	-0.00109091
PKM2 PRO 457	-0.000818182	-0.0547273	0.0544545	0	-0.00109091
PKM2 ARG 455	-0.000545455	-8.068	8.06745	0	-0.00109091
DDX39B PRO 109	-0.00154545	0.0139091	-0.0133636	0	-0.001
PKM2 CYS 474	-0.000545455	-0.257182	0.256727	0	-0.001
PKM2 ALA 374	-0.00572727	-0.377455	0.382182	0	-0.001
PKM2 VAL 185	-0.000363636	-0.236091	0.235455	0	-0.001
PKM2 ASN 456	-0.000272727	-0.0753636	0.0746364	0	-0.001
PKM2 VAL 58	-0.000727273	-0.0144545	0.0141818	0	-0.001
DDX39B GLN 310	-0.00109091	-0.0513636	0.0514545	0	-0.001
PKM2 THR 409	-0.000545455	-0.115091	0.114636	0	-0.001
DDX39B CYS 87	-0.00209091	-0.102636	0.103727	0	-0.001
DDX39B ILE 420	-0.000545455	-0.0556364	0.0551818	0	-0.001
PKM2 VAL 197	-0.000727273	-0.0937273	0.0934545	0	-0.001
PKM2 VAL 132	-0.000545455	-0.104909	0.104455	0	-0.001
DDX39B LEU 81	-0.000454545	-0.0222727	0.0217273	0	-0.001
PKM2 LEU 218	-0.000181818	-0.161273	0.160545	0	-0.000909091
PKM2 GLY 520	-0.000363636	-0.100909	0.100364	0	-0.000909091
PKM2 SER 202	-0.000545455	-0.148273	0.147909	0	-0.000909091
PKM2 VAL 509	-0.00836364	0.368545	-0.361091	0	-0.000909091
PKM2 GLY 468	-0.00209091	0.410091	-0.408909	0	-0.000909091
PKM2 GLN 458	-0.000454545	0.01	-0.0104545	0	-0.000909091
DDX39B ILE 60	-0.00209091	0.126455	-0.125273	0	-0.000909091
PKM2 SER 434	-0.000363636	-0.149364	0.148818	0	-0.000909091
PKM2 PHE 98	-0.00127273	0.260909	-0.260545	0	-0.000909091
PKM2 VAL 453	-0.00109091	-0.287545	0.287818	0	-0.000818182
DDX39B CYS 75	-0.000909091	-0.0590909	0.0591818	0	-0.000818182
PKM2 GLN 187	-0.000363636	-0.116364	0.115909	0	-0.000818182
PKM2 VAL 430	-0.00145455	0.174	-0.173364	0	-0.000818182
DDX39B ASP 283	-0.000818182	-4.50309	4.50309	0	-0.000818182
PKM2 VAL 472	-0.00127273	-0.161818	0.162273	0	-0.000818182
PKM2 PRO 102	-0.00154545	-0.234636	0.235364	0	-0.000818182
PKM2 ASN 523	-0.001	0.0648182	-0.0646364	0	-0.000818182
DDX39B MET 225	-0.003	-0.00481818	0.007	0	-0.000818182
PKM2 ILE 181	-0.00118182	0.0356364	-0.0352727	0	-0.000818182
PKM2 TRP 158	-0.000272727	-0.115636	0.115091	0	-0.000818182
PKM2 ILE 119	-0.000545455	-0.0780909	0.0778182	0	-0.000818182
PKM2 PRO 53	-0.000818182	0.299	-0.298909	0	-0.000727273
PKM2 ALA 413	-0.00109091	0.133545	-0.133182	0	-0.000727273
DDX39B HIE 192	-0.003	0.112818	-0.110545	0	-0.000727273
PKM2 ILE 245	-0.001	-0.324636	0.324909	0	-0.000727273
PKM2 VAL 167	-0.000272727	-0.176	0.175545	0	-0.000727273
DDX39B HIE 189	-0.00327273	0.000818182	0.00172727	0	-0.000727273
DDX39B GLY 64	-0.000727273	-0.0634545	0.0634545	0	-0.000727273
PKM2 LEU 112	-0.000636364	-0.161364	0.161273	0	-0.000727273
PKM2 LEU 61	-0.001	-0.0183636	0.0186364	0	-0.000727273
PKM2 THR 80	-0.000272727	-0.00245455	0.002	0	-0.000727273
PKM2 PHE 492	-0.002	0.346182	-0.344909	0	-0.000727273
PKM2 THR 459	-0.000545455	-0.336364	0.336182	0	-0.000727273
DDX39B LEU 51	-0.000454545	-0.0222727	0.022	0	-0.000727273
PKM2 TRP 482	-0.000818182	0.0899091	-0.0898182	0	-0.000727273
PKM2 ASN 155	-9.09091e-05	-0.141909	0.141364	0	-0.000636364
PKM2 GLY 435	-0.000181818	-0.132818	0.132364	0	-0.000636364
PKM2 MET 239	-0.001	0.0204545	-0.0200909	0	-0.000636364
PKM2 VAL 216	-0.000363636	-0.0603636	0.0600909	0	-0.000636364
PKM2 LEU 140	-0.000181818	-0.131727	0.131273	0	-0.000636364
PKM2 VAL 170	-0.000181818	-0.175364	0.174909	0	-0.000636364
DDX39B VAL 110	-0.000909091	-0.0120909	0.0123636	0	-0.000636364
PKM2 GLY 79	-0.000272727	-0.129455	0.129091	0	-0.000636364
PKM2 GLY 189	-9.09091e-05	-0.112636	0.112182	0	-0.000545455
DDX39B GLY 379	-0.000818182	-0.0931818	0.0934545	0	-0.000545455
DDX39B ILE 76	-0.00118182	-0.0690909	0.0697273	0	-0.000545455
PKM2 SER 519	-0.000454545	0.0150909	-0.0151818	0	-0.000545455
DDX39B PRO 246	-0.000727273	0.0164545	-0.0162727	0	-0.000545455
PKM2 VAL 194	-0.000181818	-0.114545	0.114182	0	-0.000545455
PKM2 MET 149	-0.000181818	-0.077	0.0766364	0	-0.000545455
PKM2 TYR 161	-0.000363636	-0.126818	0.126636	0	-0.000545455
PKM2 ASN 146	-9.09091e-05	-0.102182	0.101727	0	-0.000545455
PKM2 GLY 208	-0.000181818	-0.113182	0.112818	0	-0.000545455
DDX39B LEU 282	-0.00118182	0.0402727	-0.0396364	0	-0.000545455
PKM2 GLY 122	0	-0.104818	0.104273	0	-0.000545455
DDX39B SER 422	-0.000363636	-0.0841818	0.084	0	-0.000545455
PKM2 PHE 521	-0.000545455	0.0489091	-0.0489091	0	-0.000545455
PKM2 GLN 479	-0.000545455	-0.0539091	0.0539091	0	-0.000545455
DDX39B SER 232	-0.00281818	0.121818	-0.119545	0	-0.000545455
DDX39B PHE 336	-0.000818182	-0.0426364	0.0429091	0	-0.000545455
DDX39B LEU 52	-0.000909091	-0.0360909	0.0365455	0	-0.000454545
DDX39B SER 421	-9.09091e-05	0.00409091	-0.00445455	0	-0.000454545
PKM2 HIE 78	-0.000636364	0.0616364	-0.0614545	0	-0.000454545
DDX39B GLN 426	-0.000181818	-4.44782	4.44755	0	-0.000454545
DDX39B THR 383	-0.001	-0.0853636	0.0859091	0	-0.000454545
DDX39B ILE 353	-0.002	-0.108364	0.109909	0	-0.000454545
PKM2 ALA 460	-0.000454545	0.0116364	-0.0116364	0	-0.000454545
PKM2 SER 67	-0.00309091	-0.101545	0.104182	0	-0.000454545
PKM2 PRO 219	0	-0.0881818	0.0877273	0	-0.000454545
PKM2 THR 454	-0.000636364	0.180545	-0.180364	0	-0.000454545
DDX39B VAL 251	-0.00154545	-0.0758182	0.0769091	0	-0.000454545
PKM2 SER 57	-0.000272727	-0.0556364	0.0554545	0	-0.000454545
PKM2 GLY 213	-0.000636364	0.0266364	-0.0264545	0	-0.000454545
PKM2 LEU 473	-0.000818182	0.242273	-0.241909	0	-0.000454545
PKM2 THR 522	-0.000818182	-0.0881818	0.0885455	0	-0.000454545
PKM2 ALA 138	-9.09091e-05	-0.189909	0.189545	0	-0.000454545
PKM2 ILE 164	-0.000181818	-0.170636	0.170364	0	-0.000454545
PKM2 GLY 262	-9.09091e-05	-0.064	0.0636364	0	-0.000454545
DDX39B LEU 57	-0.001	0.0980909	-0.0975455	0	-0.000454545
DDX39B PHE 381	-0.000727273	0.0267273	-0.0264545	0	-0.000454545
PKM2 ALA 99	-0.000454545	0.116455	-0.116455	0	-0.000454545
PKM2 ALA 452	-0.000727273	0.0486364	-0.0482727	0	-0.000363636
PKM2 LEU 203	-0.000545455	0.0809091	-0.0807273	0	-0.000363636
PKM2 SER 100	-0.000545455	0.0714545	-0.0712727	0	-0.000363636
DDX39B ILE 424	-0.000363636	-0.072	0.072	0	-0.000363636
PKM2 CYS 165	-0.000272727	-0.123727	0.123636	0	-0.000363636
PKM2 THR 60	-0.00109091	0.097	-0.0962727	0	-0.000363636
DDX39B GLY 82	-0.000272727	-0.0932727	0.0931818	0	-0.000363636
DDX39B LEU 414	-0.00172727	-0.072	0.0733636	0	-0.000363636
DDX39B TYR 139	-0.00427273	-0.0550909	0.059	0	-0.000363636
PKM2 SER 249	-0.000272727	0.0760909	-0.0761818	0	-0.000363636
PKM2 VAL 486	-0.000727273	0.0890909	-0.0887273	0	-0.000363636
DDX39B LEU 327	-0.009	-0.326818	0.335455	0	-0.000363636
PKM2 SER 127	-9.09091e-05	-0.133909	0.133636	0	-0.000363636
PKM2 GLN 227	-0.000272727	0.177091	-0.177182	0	-0.000363636
DDX39B GLU 273	-0.00318182	-6.864	6.86682	0	-0.000363636
PKM2 HIE 252	-0.000272727	0.0236364	-0.0237273	0	-0.000363636
DDX39B GLU 286	-0.000272727	-4.43318	4.43309	0	-0.000363636
PKM2 LEU 488	-0.001	0.274091	-0.273455	0	-0.000363636
DDX39B PHE 312	-0.001	0.0640909	-0.0634545	0	-0.000363636
PKM2 TYR 105	-0.002	0.260545	-0.258818	0	-0.000272727
DDX39B GLY 385	-0.000636364	-0.152	0.152364	0	-0.000272727
PKM2 SER 243	-0.000727273	0.0674545	-0.067	0	-0.000272727
PKM2 LEU 123	-0.000181818	-0.0123636	0.0122727	0	-0.000272727
PKM2 SER 205	0	-0.117818	0.117545	0	-0.000272727
PKM2 VAL 221	-0.000272727	-0.0637273	0.0637273	0	-0.000272727
PKM2 PRO 477	-0.000272727	0.153909	-0.153909	0	-0.000272727
PKM2 SER 406	-0.000272727	0.160091	-0.160091	0	-0.000272727
PKM2 PRO 517	-0.000181818	-0.146909	0.146818	0	-0.000272727
PKM2 THR 121	-0.000454545	0.185909	-0.185727	0	-0.000272727
PKM2 ALA 85	0	0.0776364	-0.0779091	0	-0.000272727
PKM2 ASN 75	-0.000909091	0.327364	-0.326727	0	-0.000272727
PKM2 THR 129	-0.000181818	-0.0489091	0.0488182	0	-0.000272727
DDX39B ILE 418	-0.000636364	0.0836364	-0.0832727	0	-0.000272727
PKM2 SER 222	-0.000363636	0.171636	-0.171545	0	-0.000272727
PKM2 ALA 130	-9.09091e-05	-0.0888182	0.0886364	0	-0.000272727
PKM2 GLY 204	-0.000181818	-0.0932727	0.0931818	0	-0.000272727
PKM2 ALA 190	-9.09091e-05	-0.0253636	0.0251818	0	-0.000272727
PKM2 THR 95	-0.000636364	0.19	-0.189636	0	-0.000272727
DDX39B PRO 313	-0.000545455	-0.0155455	0.0158182	0	-0.000272727
PKM2 GLY 201	-0.000636364	0.0424545	-0.0420909	0	-0.000272727
PKM2 GLY 259	-9.09091e-05	-0.00718182	0.007	0	-0.000272727
DDX39B GLN 106	-0.00109091	-0.134455	0.135273	0	-0.000272727
DDX39B ASN 311	-0.000363636	-0.0221818	0.0222727	0	-0.000272727
DDX39B ARG 349	-0.0153636	0.505	-0.489818	0	-0.000181818
DDX39B ALA 378	-0.00190909	0.0161818	-0.0144545	0	-0.000181818
PKM2 GLY 295	-0.00472727	-0.379727	0.384273	0	-0.000181818
PKM2 ILE 226	-0.000181818	0.0821818	-0.0821818	0	-0.000181818
DDX39B GLN 78	-0.000818182	-0.0190909	0.0197273	0	-0.000181818
PKM2 TYR 83	-0.000363636	0.0983636	-0.0981818	0	-0.000181818
PKM2 HIE 81	-9.09091e-05	-0.0402727	0.0401818	0	-0.000181818
PKM2 GLY 128	0	-0.105455	0.105273	0	-0.000181818
PKM2 ILE 156	-0.000272727	0.0286364	-0.0285455	0	-0.000181818
DDX39B GLN 337	-0.000909091	-0.0365455	0.0372727	0	-0.000181818
DDX39B ALA 304	-0.00227273	-0.201636	0.203727	0	-0.000181818
PKM2 ILE 88	-0.000272727	0.136273	-0.136182	0	-0.000181818
PKM2 ALA 220	-9.09091e-05	-0.0243636	0.0242727	0	-0.000181818
PKM2 TYR 148	-9.09091e-05	-0.0428182	0.0427273	0	-0.000181818
PKM2 ALA 438	-0.000909091	-0.251273	0.252	0	-0.000181818
PKM2 ASN 163	-0.000181818	0.0259091	-0.0259091	0	-0.000181818
PKM2 MET 494	-0.00581818	0.371909	-0.366273	0	-0.000181818
PKM2 ARG 489	-0.00145455	-7.58845	7.58982	0	-9.09091e-05
PKM2 ILE 142	-0.000363636	0.0221818	-0.0219091	0	-9.09091e-05
PKM2 HIE 84	-0.000181818	0.211545	-0.211455	0	-9.09091e-05
DDX39B MET 83	-0.001	0.0340909	-0.0331818	0	-9.09091e-05
DDX39B LEU 285	-0.001	0.113	-0.112091	0	-9.09091e-05
PKM2 GLY 518	0	0.0318182	-0.0319091	0	-9.09091e-05
PKM2 VAL 233	-0.000363636	0.127727	-0.127455	0	-9.09091e-05
PKM2 SER 55	-0.000818182	0.232727	-0.232	0	-9.09091e-05
PKM2 PHE 231	-0.000181818	0.143091	-0.143	0	-9.09091e-05
DDX39B ASN 357	-0.000909091	-0.0204545	0.0213636	0	-3.87569e-15
PKM2 ALA 54	-0.000727273	0.299455	-0.298727	0	-2.54342e-15
PKM2 THR 432	-0.000545455	0.165727	-0.165182	0	-1.93784e-15
PKM2 VAL 209	-0.000636364	0.139364	-0.138727	0	-1.77636e-15
PKM2 ALA 481	-0.000181818	0.0914545	-0.0912727	0	-1.13041e-15
PKM2 LEU 157	-9.09091e-05	-0.0152727	0.0153636	0	-3.22974e-16
DDX39B VAL 284	-0.000454545	0.0592727	-0.0588182	0	-1.61487e-16
PKM2 ALA 248	-0.000181818	0.110545	-0.110364	0	-1.00929e-16
DDX39B PRO 54	-0.000818182	0.0763636	-0.0755455	0	4.03717e-16
PKM2 ALA 483	-9.09091e-05	0.102727	-0.102636	0	5.65204e-16
PKM2 GLY 52	0	0.185091	-0.185091	0	1.41301e-15
PKM2 THR 139	-0.000272727	0.031	-0.0307273	0	2.09933e-15
PKM2 ALA 109	-0.000818182	0.062	-0.0611818	0	2.74528e-15
PKM2 ILE 267	-0.000818182	-0.108182	0.109091	0	9.09091e-05
PKM2 LEU 193	-0.000272727	0.128	-0.127636	0	9.09091e-05
PKM2 VAL 91	-0.000454545	0.279636	-0.279091	0	9.09091e-05
PKM2 LEU 144	-9.09091e-05	0.0572727	-0.0570909	0	9.09091e-05
PKM2 GLY 116	0	0.0802727	-0.0801818	0	9.09091e-05
PKM2 ALA 147	0	0.0419091	-0.0418182	0	9.09091e-05
PKM2 LEU 229	-0.000363636	0.158273	-0.157818	0	9.09091e-05
PKM2 VAL 251	-0.000454545	0.204545	-0.204	0	9.09091e-05
PKM2 VAL 478	-9.09091e-05	0.0903636	-0.0901818	0	9.09091e-05
PKM2 MET 525	-0.00290909	-0.166273	0.169273	0	9.09091e-05
PKM2 PHE 76	-0.000363636	0.0731818	-0.0727273	0	9.09091e-05
PKM2 ALA 463	-0.000727273	-0.382727	0.383545	0	9.09091e-05
DDX39B HIE 67	-0.001	0.143	-0.141818	0	0.000181818
PKM2 ILE 265	-0.000272727	-0.0915455	0.092	0	0.000181818
PKM2 SER 77	-0.000363636	0.0772727	-0.0767273	0	0.000181818
PKM2 GLU 96	-0.000545455	7.80182	-7.80109	0	0.000181818
PKM2 GLN 235	-0.000181818	0.270455	-0.270091	0	0.000181818
PKM2 GLY 514	-0.000181818	0.198091	-0.197727	0	0.000181818
PKM2 ALA 427	-0.00445455	0.400182	-0.395545	0	0.000181818
DDX39B LEU 306	-0.00254545	-0.0288182	0.0315455	0	0.000181818
DDX39B GLN 244	-0.001	0.182818	-0.181636	0	0.000181818
PKM2 THR 143	0	-0.00609091	0.00627273	0	0.000181818
PKM2 ILE 450	-0.00327273	-0.0176364	0.0210909	0	0.000181818
PKM2 TRP 515	-0.000545455	0.275909	-0.275182	0	0.000181818
PKM2 VAL 110	-0.000636364	0.000363636	0.000454545	0	0.000181818
PKM2 THR 524	-0.00109091	0.0903636	-0.0890909	0	0.000181818
PKM2 GLN 184	-0.00118182	0.112182	-0.110818	0	0.000181818
PKM2 LEU 159	-0.000181818	0.0998182	-0.0994545	0	0.000181818
DDX39B VAL 61	-0.00109091	0.0348182	-0.0335455	0	0.000181818
DDX39B GLN 331	-0.00218182	-0.228	0.230364	0	0.000181818
PKM2 PHE 192	-0.000181818	0.0285455	-0.0281818	0	0.000181818
PKM2 ILE 124	-0.000272727	0.129727	-0.129273	0	0.000181818
DDX39B LEU 278	-0.00245455	-0.00772727	0.0103636	0	0.000181818
DDX39B ILE 315	-0.00309091	-0.185273	0.188636	0	0.000272727
PKM2 THR 195	-0.000454545	0.168545	-0.167818	0	0.000272727
PKM2 ALA 111	-0.000454545	0.171636	-0.170909	0	0.000272727
PKM2 ALA 72	-0.000727273	-0.00481818	0.00581818	0	0.000272727
PKM2 CYS 152	-9.09091e-05	0.0789091	-0.0785455	0	0.000272727
PKM2 LEU 258	-0.000272727	0.190091	-0.189545	0	0.000272727
PKM2 GLN 440	-0.00145455	-0.0285455	0.0303636	0	0.000363636
PKM2 THR 93	-0.000363636	0.315364	-0.314636	0	0.000363636
PKM2 GLY 137	-0.000181818	0.160818	-0.160273	0	0.000363636
PKM2 ALA 419	-0.00472727	0.159636	-0.154545	0	0.000363636
DDX39B VAL 71	-0.00190909	-0.0985455	0.100818	0	0.000363636
PKM2 GLY 126	0	0.0960909	-0.0957273	0	0.000363636
PKM2 ASP 485	-0.000636364	8.633	-8.632	0	0.000363636
DDX39B PHE 360	-0.005	0.224091	-0.218727	0	0.000363636
DDX39B ALA 79	-0.000636364	-0.0652727	0.0662727	0	0.000363636
PKM2 LEU 284	-0.00190909	0.360182	-0.357909	0	0.000363636
DDX39B GLN 263	-0.00145455	0.188455	-0.186545	0	0.000454545
PKM2 GLY 232	0	0.172273	-0.171818	0	0.000454545
PKM2 ALA 215	-0.000181818	0.160727	-0.160091	0	0.000454545
PKM2 VAL 168	-0.000363636	0.204636	-0.203818	0	0.000454545
PKM2 PRO 212	-0.00154545	0.116273	-0.114273	0	0.000454545
DDX39B GLY 382	-0.000181818	0.0400909	-0.0393636	0	0.000545455
DDX39B TYR 265	-0.00290909	-0.0256364	0.0290909	0	0.000545455
PKM2 SER 97	-0.000545455	0.413273	-0.412182	0	0.000545455
DDX39B LEU 281	-0.00127273	0.087	-0.0851818	0	0.000545455
PKM2 VAL 240	-0.000545455	-0.103818	0.104909	0	0.000545455
PKM2 ALA 94	-0.000454545	0.335818	-0.334818	0	0.000545455
PKM2 THR 87	-9.09091e-05	0.266727	-0.266091	0	0.000545455
PKM2 SER 172	-0.000727273	0.137273	-0.136	0	0.000545455
PKM2 VAL 490	-0.00190909	0.157182	-0.154727	0	0.000545455
PKM2 VAL 257	-9.09091e-05	0.180636	-0.18	0	0.000545455
PKM2 PHE 244	-0.001	0.231091	-0.229545	0	0.000545455
PKM2 LEU 211	-0.000909091	0.087	-0.0854545	0	0.000636364
PKM2 ALA 286	-0.000636364	0.265818	-0.264545	0	0.000636364
PKM2 ALA 402	-0.00181818	-0.143545	0.146	0	0.000636364
DDX39B ARG 276	-0.00181818	5.34391	-5.34145	0	0.000636364
PKM2 SER 287	-0.000545455	0.088	-0.0867273	0	0.000727273
PKM2 ASN 90	-0.000363636	0.438636	-0.437545	0	0.000727273
DDX39B ASN 288	-0.000636364	0.126091	-0.124727	0	0.000727273
DDX39B LEU 104	-0.00318182	-0.103182	0.107182	0	0.000818182
PKM2 ARG 106	-0.00327273	-9.85827	9.86236	0	0.000818182
PKM2 SER 362	-0.00245455	0.829091	-0.825818	0	0.000818182
DDX39B GLY 261	-0.000727273	0.103	-0.101455	0	0.000818182
PKM2 VAL 254	-0.000272727	0.229636	-0.228545	0	0.000818182
DDX39B LEU 107	-0.00218182	0.0231818	-0.0201818	0	0.000818182
DDX39B ILE 411	-0.00563636	-0.172636	0.179091	0	0.000818182
PKM2 LYS 89	-0.000454545	-5.48436	5.48564	0	0.000818182
DDX39B LEU 56	-0.00190909	0.149818	-0.147	0	0.000909091
DDX39B PRO 237	-0.00227273	0.251455	-0.248182	0	0.001
PKM2 ALA 366	-0.00109091	0.387273	-0.385182	0	0.001
DDX39B LEU 307	-0.00218182	-0.0973636	0.100545	0	0.001
DDX39B LYS 191	-0.00236364	3.56855	-3.56518	0	0.001
DDX39B ALA 102	-0.00127273	-0.0419091	0.0442727	0	0.00109091
PKM2 VAL 237	-0.000181818	0.108909	-0.107636	0	0.00109091
DDX39B GLN 88	-0.00263636	-0.138727	0.142636	0	0.00127273
PKM2 ALA 416	-0.00218182	0.215182	-0.211636	0	0.00136364
DDX39B GLN 332	-0.00163636	-0.173	0.176	0	0.00136364
PKM2 GLU 480	0	9.05218	-9.05082	0	0.00136364
PKM2 VAL 71	-0.00190909	-0.163455	0.166818	0	0.00145455
PKM2 GLU 63	-0.00227273	9.14109	-9.13736	0	0.00145455
PKM2 THR 45	-0.0119091	0.251273	-0.237909	0	0.00145455
DDX39B VAL 85	-0.00172727	-0.109455	0.112727	0	0.00154545
DDX39B GLU 74	-0.000818182	-3.52827	3.53082	0	0.00172727
DDX39B MET 140	-0.00281818	0.0228182	-0.0182727	0	0.00172727
DDX39B VAL 409	-0.00472727	-0.326727	0.333182	0	0.00172727
DDX39B SER 328	-0.00236364	-0.284273	0.288364	0	0.00172727
PKM2 ILE 299	-0.00536364	-0.257636	0.264818	0	0.00181818
PKM2 TYR 175	-0.00254545	0.163273	-0.158909	0	0.00181818
DDX39B MET 351	-0.005	0.0135455	-0.00672727	0	0.00181818
PKM2 ILE 271	-0.00318182	-0.0967273	0.101818	0	0.00190909
PKM2 VAL 496	-0.00272727	0.372091	-0.367455	0	0.00190909
DDX39B GLN 223	-0.00181818	0.0898182	-0.0860909	0	0.00190909
DDX39B GLN 289	-0.00127273	-0.189	0.192182	0	0.00190909
PKM2 ASN 210	-0.00118182	0.198727	-0.195636	0	0.00190909
PKM2 ARG 516	-0.000272727	-5.67	5.67227	0	0.002
PKM2 ILE 469	-0.00281818	-0.132364	0.137273	0	0.00209091
DDX39B SER 115	-0.00263636	-0.211636	0.216364	0	0.00209091
DDX39B ALA 59	-0.002	0.124091	-0.119818	0	0.00227273
DDX39B THR 111	-0.00181818	0.0344545	-0.0303636	0	0.00227273
DDX39B ILE 388	-0.00363636	0.0878182	-0.0819091	0	0.00227273
DDX39B GLY 112	-0.00118182	0.0566364	-0.0531818	0	0.00227273
DDX39B VAL 356	-0.00163636	-0.0877273	0.0916364	0	0.00227273
PKM2 VAL 528	-0.00690909	-0.141636	0.150818	0	0.00227273
DDX39B THR 218	-0.00436364	-0.119091	0.125727	0	0.00227273
DDX39B LEU 86	-0.00209091	0.146273	-0.141818	0	0.00236364
DDX39B GLN 72	-0.002	-0.170727	0.175091	0	0.00236364
PKM2 VAL 108	-0.00109091	0.290455	-0.287	0	0.00236364
DDX39B ASN 275	-0.00290909	0.073	-0.0676364	0	0.00245455
PKM2 LYS 261	-9.09091e-05	-2.84964	2.85218	0	0.00245455
DDX39B PRO 141	-0.00245455	0.0635455	-0.0585455	0	0.00254545
DDX39B GLU 408	-0.00618182	-11.1503	11.159	0	0.00254545
PKM2 ASN 70	-0.00263636	0.389636	-0.384364	0	0.00263636
PKM2 LYS 151	-0.000181818	0.119636	-0.116818	0	0.00263636
PKM2 ASN 273	-0.002	0.0299091	-0.0251818	0	0.00272727
PKM2 ILE 283	-0.00136364	0.391273	-0.387182	0	0.00272727
PKM2 ILE 268	-0.00154545	0.0964545	-0.0921818	0	0.00272727
PKM2 LYS 433	-0.000636364	-4.83545	4.83882	0	0.00272727
PKM2 GLU 484	-0.000909091	11.1113	-11.1075	0	0.00281818
DDX39B LEU 262	-0.00263636	-0.102182	0.107727	0	0.00290909
DDX39B ALA 229	-0.004	0.097	-0.09	0	0.003
DDX39B LYS 384	-0.000909091	5.56891	-5.56491	0	0.00309091
PKM2 ASN 379	-0.0121818	-1.32009	1.33536	0	0.00309091
DDX39B GLY 94	-0.00227273	-0.149909	0.155273	0	0.00309091
PKM2 LEU 361	-0.00645455	0.0750909	-0.0654545	0	0.00318182
DDX39B GLU 354	-0.00118182	-3.56291	3.56727	0	0.00318182
DDX39B MET 217	-0.0123636	0.210636	-0.195091	0	0.00318182
DDX39B ASP 49	-0.000454545	-2.57127	2.57491	0	0.00318182
DDX39B ILE 340	-0.00172727	0.132182	-0.127182	0	0.00327273
PKM2 ALA 320	-0.00163636	0.460818	-0.455818	0	0.00336364
PKM2 LYS 263	-0.000727273	-2.25982	2.264	0	0.00345455
DDX39B ALA 314	-0.00127273	0.0571818	-0.0523636	0	0.00354545
DDX39B SER 228	-0.00418182	0.121455	-0.113727	0	0.00354545
PKM2 VAL 441	-0.00236364	-0.558545	0.564545	0	0.00363636
PKM2 LYS 230	-0.000181818	-1.47255	1.47636	0	0.00363636
PKM2 GLY 497	-0.00309091	0.105909	-0.099	0	0.00381818
PKM2 ILE 335	-0.00763636	0.555727	-0.544273	0	0.00381818
DDX39B LEU 259	-0.00818182	0.178727	-0.166727	0	0.00381818
DDX39B LEU 386	-0.00190909	0.132909	-0.127	0	0.004
PKM2 ALA 448	-0.00563636	-0.913545	0.923182	0	0.004
PKM2 ARG 56	-0.000818182	-3.37364	3.37845	0	0.004
PKM2 ALA 493	-0.00181818	0.174455	-0.168545	0	0.00409091
DDX39B LEU 231	-0.00354545	0.133091	-0.125455	0	0.00409091
DDX39B ALA 302	-0.00490909	-0.124636	0.133636	0	0.00409091
PKM2 LEU 465	-0.00218182	-0.393273	0.399636	0	0.00418182
PKM2 ARG 92	-0.000454545	-3.98264	3.98727	0	0.00418182
DDX39B HIE 260	-0.00281818	0.332727	-0.325636	0	0.00427273
PKM2 HIE 274	-0.00327273	0.0936364	-0.0860909	0	0.00427273
PKM2 LYS 162	-0.000181818	0.750091	-0.745636	0	0.00427273
PKM2 ASP 476	-0.000454545	10.5821	-10.5773	0	0.00436364
PKM2 ASN 491	-0.00218182	0.527273	-0.520636	0	0.00445455
DDX39B ASN 142	-0.00254545	0.0160909	-0.009	0	0.00454545
DDX39B GLU 108	-0.00109091	-2.446	2.45164	0	0.00454545
PKM2 GLY 315	-0.00609091	0.831364	-0.820727	0	0.00454545
PKM2 GLY 276	-0.000727273	0.124909	-0.119545	0	0.00463636
DDX39B ARG 377	-0.00318182	4.75136	-4.74345	0	0.00472727
DDX39B ALA 376	-0.00427273	0.264545	-0.255455	0	0.00481818
DDX39B GLU 309	-0.00118182	-3.46182	3.46782	0	0.00481818
PKM2 LYS 125	-0.000454545	0.876727	-0.871455	0	0.00481818
PKM2 GLY 363	-0.00154545	0.492636	-0.486091	0	0.005
PKM2 ARG 461	-0.001	-3.87318	3.87918	0	0.005
DDX39B ILE 194	-0.00672727	-0.215182	0.227	0	0.00509091
DDX39B GLN 305	-0.003	-0.0529091	0.061	0	0.00509091
DDX39B LEU 303	-0.00590909	-0.0932727	0.104364	0	0.00518182
DDX39B ILE 358	-0.00181818	0.186182	-0.179182	0	0.00518182
DDX39B PRO 166	-0.01	-0.254818	0.27	0	0.00518182
PKM2 ASP 487	-0.00118182	11.5287	-11.5223	0	0.00527273
PKM2 LYS 256	-0.000272727	0.114455	-0.108909	0	0.00527273
PKM2 ILE 290	-0.00290909	0.121091	-0.112727	0	0.00545455
PKM2 CYS 326	-0.013	0.551364	-0.532818	0	0.00554545
DDX39B SER 137	-0.00527273	-0.298909	0.309818	0	0.00563636
DDX39B PHE 390	-0.00845455	-0.155	0.169091	0	0.00563636
DDX39B THR 230	-0.00381818	-0.203364	0.212818	0	0.00563636
PKM2 LYS 141	-0.000272727	1.853	-1.84709	0	0.00563636
PKM2 LYS 224	-0.000272727	-0.674364	0.680364	0	0.00572727
PKM2 LYS 206	-0.000272727	0.51	-0.503818	0	0.00590909
PKM2 LYS 166	-9.09091e-05	1.71182	-1.70582	0	0.00590909
PKM2 ILE 47	-0.00663636	0.351455	-0.338818	0	0.006
PKM2 TYR 466	-0.00272727	0.577727	-0.569	0	0.006
PKM2 LEU 401	-0.00809091	0.364091	-0.349727	0	0.00627273
DDX39B GLU 66	-0.000818182	-2.02427	2.03136	0	0.00627273
PKM2 ARG 500	-0.00690909	-12.6071	12.6205	0	0.00645455
DDX39B ILE 190	-0.00463636	-0.0517273	0.0628182	0	0.00645455
DDX39B ASP 335	-0.000818182	-2.28891	2.29627	0	0.00654545
DDX39B ALA 387	-0.00227273	-0.0984545	0.107273	0	0.00654545
PKM2 GLY 368	-0.00118182	0.431273	-0.423545	0	0.00654545
DDX39B GLY 174	-0.554727	2.73882	-2.05427	-0.123182	0.006636
DDX39B TYR 266	-0.00654545	0.0570909	-0.0439091	0	0.00663636
DDX39B LYS 188	-0.00409091	4.16409	-4.15336	0	0.00663636
DDX39B GLU 70	-0.00136364	-3.03191	3.04009	0	0.00681818
DDX39B VAL 290	-0.00163636	0.182909	-0.174364	0	0.00690909
PKM2 ALA 356	-0.0125455	0.0536364	-0.0339091	0	0.00718182
PKM2 ALA 499	-0.00372727	0.366545	-0.355636	0	0.00718182
DDX39B ASP 252	-0.00127273	-4.33964	4.34818	0	0.00727273
PKM2 ASN 199	-0.00245455	0.0962727	-0.0864545	0	0.00736364
PKM2 ARG 526	-0.00381818	-9.848	9.85918	0	0.00736364
DDX39B LEU 341	-0.00427273	-0.248909	0.260636	0	0.00745455
DDX39B ALA 359	-0.00218182	-0.178636	0.188273	0	0.00745455
DDX39B VAL 100	-0.00463636	-0.194455	0.206545	0	0.00745455
PKM2 TYR 444	-0.00563636	-0.550182	0.563273	0	0.00745455
PKM2 GLY 321	-0.001	0.51	-0.501455	0	0.00754545
PKM2 ILE 359	-0.0169091	0.616091	-0.591636	0	0.00754545
DDX39B CYS 300	-0.0136364	-0.412727	0.433909	0	0.00754545
PKM2 LEU 398	-0.0104545	0.168636	-0.150545	0	0.00763636
PKM2 VAL 277	-0.00363636	0.184455	-0.173182	0	0.00763636
PKM2 GLY 289	-0.000636364	0.249909	-0.241636	0	0.00763636
DDX39B VAL 403	-0.0320909	0.106273	-0.0663636	0	0.00781818
PKM2 MET 69	-0.00245455	0.274182	-0.263818	0	0.00790909
PKM2 TYR 370	-0.0100909	-0.234	0.252091	0	0.008
DDX39B LYS 277	-0.002	6.79473	-6.78455	0	0.00818182
DDX39B VAL 98	-0.00245455	-0.0194545	0.0301818	0	0.00827273
DDX39B ASN 410	-0.00272727	-0.0419091	0.0532727	0	0.00863636
PKM2 VAL 417	-0.00509091	0.293636	-0.279818	0	0.00872727
PKM2 PRO 323	-0.00254545	-0.0321818	0.0434545	0	0.00872727
DDX39B ALA 89	-0.00254545	0.134182	-0.122818	0	0.00881818
PKM2 ASN 495	-0.00318182	0.852	-0.839818	0	0.009
DDX39B TYR 362	-0.0122727	-0.327818	0.349091	0	0.009
PKM2 GLU 304	-0.257091	-50.2735	50.8395	-0.299801	0.00901673
DDX39B GLY 320	-0.072	0.411364	-0.323818	-0.00650356	0.00904189
DDX39B LEU 269	-0.00590909	-0.259818	0.275	0	0.00927273
DDX39B ALA 126	-0.0963636	-0.394273	0.5	0	0.00936364
DDX39B THR 255	-0.00272727	0.129091	-0.117	0	0.00936364
DDX39B MET 226	-0.005	0.0594545	-0.0450909	0	0.00936364
DDX39B ARG 135	-0.0214545	-3.12309	3.154	0	0.00945455
PKM2 SER 420	-0.00745455	0.752182	-0.735273	0	0.00945455
PKM2 ARG 120	-0.000454545	1.59218	-1.58191	0	0.00981818
PKM2 LEU 394	-0.037	-0.0732727	0.120364	0	0.0100909
PKM2 VAL 527	-0.00763636	-0.00163636	0.0194545	0	0.0101818
DDX39B VAL 224	-0.00227273	0.158909	-0.146455	0	0.0101818
PKM2 LYS 115	-0.000636364	1.38191	-1.37109	0	0.0101818
DDX39B GLN 113	-0.00381818	0.0994545	-0.0851818	0	0.0104545
PKM2 LYS 188	-0.000363636	3.51636	-3.50545	0	0.0105455
PKM2 ALA 327	-0.00572727	-0.61	0.626545	0	0.0108182
DDX39B GLU 55	-0.00127273	-1.43518	1.44745	0	0.011
PKM2 ALA 382	-0.0274545	-0.977182	1.01582	0	0.0111818
DDX39B ARG 236	-0.00281818	6.77236	-6.75836	0	0.0111818
DDX39B VAL 291	-0.00381818	-0.232182	0.247273	0	0.0112727
PKM2 MET 360	-0.00563636	-0.222273	0.239273	0	0.0113636
PKM2 ASP 101	-0.00109091	13.122	-13.1095	0	0.0114545
PKM2 THR 328	-0.00854545	-1.12264	1.14273	0	0.0115455
DDX39B ALA 316	-0.00409091	0.016	-0.000363636	0	0.0115455
DDX39B MET 93	-0.00672727	-0.151545	0.17	0	0.0117273
PKM2 LYS 247	-0.000454545	2.84227	-2.82945	0	0.0123636
PKM2 ARG 255	-0.000272727	1.01055	-0.997909	0	0.0123636
DDX39B ASN 272	-0.00490909	0.223818	-0.206455	0	0.0124545
DDX39B MET 201	-0.0642727	-1.90418	1.981	0	0.0125455
DDX39B ARG 240	-0.002	7.09655	-7.08182	0	0.0127273
DDX39B THR 258	-0.00363636	0.227455	-0.210545	0	0.0132727
PKM2 ARG 436	-0.00109091	-0.439273	0.453727	0	0.0133636
PKM2 LEU 392	-0.0242727	0.268091	-0.230091	0	0.0137273
PKM2 LYS 207	-0.000181818	2.47818	-2.46409	0	0.0139091
PKM2 LYS 186	-0.000636364	4.29991	-4.28527	0	0.014
DDX39B GLN 264	-0.00418182	-0.181909	0.200182	0	0.0140909
PKM2 LYS 266	-0.000818182	-0.521909	0.536818	0	0.0140909
DDX39B ILE 168	-0.0101818	0.184273	-0.159818	0	0.0142727
DDX39B THR 389	-0.00681818	-0.0351818	0.0563636	0	0.0143636
PKM2 MET 377	-0.0293636	-0.358545	0.402273	0	0.0143636
PKM2 PRO 446	-0.00681818	-0.676	0.697455	0	0.0146364
DDX39B VAL 114	-0.00590909	-0.156364	0.177182	0	0.0149091
DDX39B ASN 186	-0.00763636	-0.119	0.141727	0	0.0150909
PKM2 LEU 297	-0.00736364	0.185545	-0.162727	0	0.0154545
PKM2 LEU 331	-0.028	-0.344	0.387636	0	0.0156364
DDX39B GLN 404	-0.0114545	0.360455	-0.333273	0	0.0157273
PKM2 CYS 317	-0.00336364	0.877727	-0.858455	0	0.0159091
DDX39B LEU 177	-0.116636	1.78282	-1.64991	0	0.0162727
PKM2 MET 312	-0.0177273	0.799091	-0.764909	0	0.0164545
DDX39B ASN 164	-0.00690909	0.136818	-0.113455	0	0.0164545
DDX39B VAL 238	-0.00536364	0.28	-0.258	0	0.0166364
DDX39B LYS 233	-0.00245455	8.17755	-8.15818	0	0.0169091
DDX39B ALA 178	-0.128909	0.813273	-0.666364	-0.00104269	0.0169573
DDX39B ILE 292	-0.00572727	0.303727	-0.281	0	0.017
DDX39B SER 91	-0.00418182	0.0543636	-0.0329091	0	0.0172727
DDX39B ALA 343	-0.00990909	-0.489182	0.516364	0	0.0172727
PKM2 ALA 293	-0.00372727	-0.108909	0.129909	0	0.0172727
PKM2 GLY 298	-0.00554545	-0.178364	0.201273	0	0.0173636
PKM2 GLU 373	-0.00881818	5.85755	-5.83118	0	0.0175455
PKM2 PHE 502	-0.0135455	0.0337273	-0.00236364	0	0.0178182
DDX39B LEU 257	-0.0100909	-0.218364	0.246364	0	0.0179091
PKM2 GLY 426	-0.00754545	-0.529818	0.555364	0	0.018
DDX39B VAL 116	-0.00481818	0.133364	-0.110545	0	0.018
DDX39B LEU 195	-0.0112727	0.254273	-0.224727	0	0.0182727
PKM2 MET 291	-0.00354545	0.433909	-0.411727	0	0.0186364
PKM2 SER 425	-0.0120909	-0.475273	0.506182	0	0.0188182
PKM2 LYS 135	-0.000818182	4.59127	-4.57155	0	0.0189091
DDX39B ILE 214	-0.0310909	0.746909	-0.696818	0	0.019
DDX39B ILE 129	-0.0433636	-0.0137273	0.0761818	0	0.0190909
PKM2 ALA 309	-0.0169091	0.483727	-0.447091	0	0.0197273
DDX39B CYS 165	-0.00590909	-0.00672727	0.0326364	0	0.02
PKM2 ILE 314	-0.023	1.09927	-1.05618	0	0.0200909
DDX39B VAL 342	-0.00609091	0.271455	-0.245	0	0.0203636
DDX39B ALA 397	-0.0241818	0.197182	-0.152545	0	0.0204545
PKM2 PHE 421	-0.0201818	0.414909	-0.374	0	0.0207273
PKM2 VAL 530	-0.0214545	0.818636	-0.776455	0	0.0207273
DDX39B VAL 143	-0.00418182	0.144182	-0.119182	0	0.0208182
DDX39B GLY 92	-0.00490909	0.147455	-0.121545	0	0.021
PKM2 VAL 324	-0.00590909	0.0484545	-0.0215455	0	0.021
PKM2 TYR 390	-0.0902727	-0.52	0.631727	0	0.0214545
DDX39B ASP 352	-0.00290909	-2.17427	2.19864	0	0.0214545
PKM2 ARG 376	-0.0101818	-7.40982	7.44145	0	0.0214545
PKM2 LYS 498	-0.0141818	-19.5694	19.6052	0	0.0216364
PKM2 LYS 367	-0.00218182	1.98164	-1.95782	0	0.0216364
DDX39B LEU 185	-0.0227273	-0.0109091	0.0553636	0	0.0217273
PKM2 ILE 389	-0.138818	0.744182	-0.583455	0	0.0219091
PKM2 ARG 279	-0.00118182	5.15755	-5.13373	0	0.0226364
DDX39B LEU 179	-0.0865455	0.517182	-0.408	0	0.0226364
PKM2 ARG 246	-0.00118182	5.19164	-5.16764	0	0.0228182
PKM2 PHE 503	-0.0249091	-0.407364	0.455636	0	0.0233636
PKM2 ALA 42	-0.00754545	-0.571909	0.602909	0	0.0234545
PKM2 SER 333	-0.0256364	0.839636	-0.790364	0	0.0236364
PKM2 THR 41	-0.0139091	-0.549455	0.587273	0	0.0239091
DDX39B ASN 361	-0.0110909	0.00227273	0.0328182	0	0.024
DDX39B GLY 350	-0.00445455	0.437727	-0.409091	0	0.0241818
PKM2 PRO 338	-0.0214545	-0.0821818	0.128182	0	0.0245455
DDX39B LEU 161	-0.0299091	-0.293636	0.348182	0	0.0246364
PKM2 VAL 292	-0.00736364	-0.00581818	0.0389091	0	0.0257273
PKM2 MET 313	-0.01	1.08382	-1.04682	0	0.027
DDX39B PHE 148	-0.103455	-0.572636	0.703091	0	0.027
DDX39B LYS 90	-0.00854545	3.81473	-3.77918	0	0.027
DDX39B LYS 222	-0.00290909	5.95182	-5.92164	0	0.0272727
DDX39B VAL 375	-0.00745455	0.376545	-0.341818	0	0.0272727
PKM2 CYS 358	-0.00545455	-0.231455	0.264364	0	0.0274545
DDX39B VAL 391	-0.0125455	0.376909	-0.336	0	0.0283636
DDX39B ASP 62	-0.00227273	-0.0493636	0.08	0	0.0283636
PKM2 LYS 322	-0.00218182	2.67173	-2.64109	0	0.0284545
DDX39B MET 119	-0.029	0.019	0.0386364	0	0.0286364
DDX39B PHE 347	-0.0334545	0.198909	-0.136818	0	0.0286364
DDX39B GLU 213	-0.0246364	-9.01718	9.07082	0	0.029
DDX39B LEU 372	-0.0365455	0.631364	-0.565818	0	0.029
DDX39B THR 96	-0.00936364	-0.190273	0.229091	0	0.0294545
DDX39B ALA 146	-0.0267273	-0.269	0.325455	0	0.0297273
DDX39B VAL 170	-0.0344545	0.138273	-0.0738182	0	0.03
DDX39B ILE 317	-0.013	-0.314273	0.357364	0	0.0300909
PKM2 ARG 73	-0.00209091	2.93345	-2.90127	0	0.0300909
PKM2 GLY 506	-0.118909	0.273182	-0.0939091	-0.029736	0.0306276
PKM2 GLY 501	-0.00745455	-0.146818	0.185364	0	0.0310909
PKM2 ILE 40	-0.0367273	-0.0743636	0.142182	0	0.0310909
PKM2 ILE 325	-0.00554545	-0.282636	0.319364	0	0.0311818
DDX39B VAL 118	-0.0131818	0.0246364	0.0205455	0	0.032
DDX39B ILE 176	-0.0636364	1.22127	-1.12564	0	0.032
DDX39B LEU 117	-0.0117273	-0.0488182	0.0926364	0	0.0320909
PKM2 LYS 270	-0.002	4.08018	-4.04418	0	0.034
PKM2 ARG 278	-0.00236364	7.65655	-7.62009	0	0.0340909
DDX39B ALA 180	-0.0210909	0.531	-0.475818	0	0.0340909
PKM2 ILE 301	-0.0123636	0.00463636	0.042	0	0.0342727
DDX39B ASP 253	-0.00327273	-4.19745	4.23545	0	0.0347273
PKM2 GLU 397	-0.03	-17.3258	17.391	0	0.0351818
PKM2 LYS 505	-0.230455	-29.6894	30.0085	-0.0529069	0.0357295
DDX39B LYS 256	-0.00772727	6.14655	-6.10155	0	0.0372727
DDX39B VAL 169	-0.0162727	-0.246909	0.300636	0	0.0374545
DDX39B GLU 254	-0.00409091	-3.26073	3.30318	0	0.0383636
PKM2 MET 330	-0.0392727	-0.888909	0.967	0	0.0388182
PKM2 ARG 443	-0.00372727	2.14091	-2.09791	0	0.0392727
DDX39B GLN 128	-0.264455	-0.450909	0.776636	-0.0217479	0.0395248
DDX39B GLY 348	-0.015	-0.0171818	0.0727273	0	0.0405455
DDX39B VAL 160	-0.0426364	-0.273455	0.357727	0	0.0416364
PKM2 PRO 39	-0.0308182	1.53073	-1.45791	0	0.042
PKM2 LEU 380	-0.044	-0.875364	0.961818	0	0.0424545
PKM2 ASN 318	-0.00781818	0.00118182	0.0492727	0	0.0426364
PKM2 LEU 18	-0.154636	-2.46173	2.66309	-0.00189687	0.0448304
DDX39B LYS 241	-0.00345455	9.20591	-9.15682	0	0.0456364
PKM2 VAL 348	-0.115273	-0.455727	0.617455	0	0.0464545
DDX39B GLU 325	-0.00727273	0.366909	-0.312182	0	0.0474545
DDX39B GLN 212	-0.0170909	0.374636	-0.306909	0	0.0506364
DDX39B LYS 95	-0.00945455	-0.162182	0.222818	0	0.0511818
DDX39B ASP 271	-0.0120909	-6.70791	6.77136	0	0.0513636
DDX39B SER 392	-0.0165455	0.360091	-0.291545	0	0.052
PKM2 ARG 319	-0.00427273	7.21045	-7.15164	0	0.0545455
DDX39B LYS 270	-0.00881818	8.90309	-8.83955	0	0.0547273
PKM2 ALA 21	-0.0402727	-1.014	1.10964	0	0.0553636
DDX39B LEU 205	-0.0997273	0.986364	-0.829	-0.00217178	0.0554646
PKM2 LYS 136	-0.00190909	9.99091	-9.93336	0	0.0556364
DDX39B MET 321	-0.0342727	0.854818	-0.764727	0	0.0558182
DDX39B HIE 373	-0.0556364	0.307545	-0.196	0	0.0559091
PKM2 ASN 44	-0.00845455	1.40627	-1.34091	0	0.0569091
PKM2 GLY 355	-0.0173636	0.531909	-0.457182	0	0.0573636
PKM2 CYS 423	-0.0203636	1.02982	-0.952	0	0.0574545
DDX39B HIE 318	-0.0464545	0.784727	-0.680636	0	0.0576364
PKM2 ARG 399	-0.00654545	4.26682	-4.20018	0	0.0600909
PKM2 LYS 173	-0.00209091	10.6385	-10.5754	0	0.061
DDX39B SER 184	-0.0371818	-0.505909	0.605818	0	0.0627273
DDX39B GLU 324	-0.00981818	2.51791	-2.44336	0	0.0647273
DDX39B VAL 147	-0.180182	0.224818	0.0401818	-0.0187855	0.0660327
PKM2 CYS 424	-0.0364545	1.19927	-1.09573	0	0.0670909
DDX39B SER 296	-0.115364	-1.06682	1.27091	-0.0214167	0.0673105
DDX39B LEU 346	-0.0278182	0.908909	-0.812909	0	0.0681818
DDX39B LYS 144	-0.0128182	-0.140273	0.221909	0	0.0688182
DDX39B VAL 145	-0.0248182	0.0871818	0.00781818	0	0.0701818
PKM2 LYS 336	-0.0110909	2.19055	-2.10664	0	0.0728182
DDX39B GLU 203	-0.0346364	-15.7536	15.8623	0	0.074
DDX39B ARG 299	-0.0376364	4.77936	-4.66736	0	0.0743636
DDX39B ASP 196	-0.014	-1.75064	1.83927	0	0.0746364
DDX39B CYS 120	-0.0430909	-0.567	0.684818	0	0.0747273
DDX39B GLU 197	-0.0248182	-1.78182	1.88318	0	0.0765455
DDX39B GLY 171	-0.0272727	-0.178182	0.282636	0	0.0771818
DDX39B ASN 182	-0.229545	-0.350273	0.698636	-0.0405452	0.078273
DDX39B ARG 216	-0.00972727	9.60791	-9.51945	0	0.0787273
PKM2 ALA 303	-0.083	-0.908273	1.07455	-0.00306327	0.0802095
DDX39B ASP 402	-0.159818	-23.8922	24.1563	-0.0190414	0.0852313
DDX39B GLU 132	-0.0273636	3.54018	-3.42727	0	0.0855455
PKM2 MET 22	-0.244636	-0.602455	0.960727	-0.0260332	0.0876031
PKM2 GLN 378	-0.0202727	-1.21591	1.32491	0	0.0887273
DDX39B ARG 326	-0.0536364	-5.93973	6.08282	0	0.0894545
DDX39B GLN 323	-0.0448182	-0.114091	0.25	0	0.0910909
PKM2 VAL 306	-0.0438182	0.543	-0.408	0	0.0911818
PKM2 ARG 316	-0.00709091	11.3587	-11.2575	0	0.0940909
PKM2 GLN 17	-0.210545	-1.10491	1.42382	-0.0121248	0.0962388
DDX39B ASP 405	-0.0215455	-16.3996	16.5177	0	0.0965455
DDX39B PRO 365	-0.104727	-0.514455	0.716636	0	0.0974545
DDX39B LYS 183	-0.039	2.77255	-2.63273	0	0.100818
DDX39B SER 130	-0.0770909	-0.343818	0.525818	-0.00221498	0.102694
DDX39B ASN 401	-0.025	0.699727	-0.571727	0	0.103
DDX39B VAL 294	-0.0270909	0.0700909	0.0630909	0	0.106091
DDX39B LYS 274	-0.00881818	7.92373	-7.80882	0	0.106091
DDX39B GLN 298	-0.0652727	-0.366545	0.548727	-0.00939731	0.107512
DDX39B THR 344	-0.0533636	0.257182	-0.0937273	0	0.110091
PKM2 THR 25	-0.102455	-0.577727	0.792727	0	0.112545
DDX39B ASP 396	-0.0469091	-13.2054	13.3654	0	0.113091
PKM2 PRO 531	-0.0148182	22.6508	-22.5215	0	0.114545
PKM2 GLN 329	-0.0263636	-1.34682	1.48982	0	0.116636
DDX39B LYS 268	-0.0102727	13.2284	-13.099	0	0.119091
DDX39B LYS 200	-0.0390909	2.55982	-2.40045	0	0.120273
PKM2 GLY 345	-0.172	-0.519364	0.813	-0.000555709	0.121081
PKM2 PRO 340	-0.0911818	1.52136	-1.30082	-0.00270262	0.126661
PKM2 ALA 23	-0.0913636	1.51736	-1.29755	0	0.128455
DDX39B ASN 395	-0.509909	-4.10627	4.94091	-0.192204	0.132523
PKM2 LYS 422	-0.0200909	-1.37191	1.52609	0	0.134091
DDX39B ARG 208	-0.0803636	17.2748	-17.057	0	0.137455
PKM2 ARG 43	-0.0135455	-0.243091	0.395182	0	0.138545
DDX39B LYS 163	-0.0228182	0.182545	-0.0189091	0	0.140818
PKM2 GLU 332	-0.0362727	-11.0592	11.2395	0	0.144
PKM2 THR 341	-0.293727	-2.92155	3.40455	-0.0388447	0.150428
PKM2 ARG 400	-0.0136364	13.2064	-13.0371	0	0.155636
PKM2 GLN 16	-0.0845455	-2.35464	2.59627	0	0.157091
DDX39B GLY 150	-0.635364	0.934818	-0.115727	-0.0258002	0.157927
PKM2 VAL 352	-0.0891818	0.256273	-0.00790909	0	0.159182
PKM2 ALA 387	-0.153818	-0.0219091	0.354182	-0.011683	0.166772
PKM2 SER 37	-0.114727	-2.79609	3.07809	0	0.167273
DDX39B GLU 394	-0.229727	-20.9673	21.414	-0.0472425	0.169758
PKM2 ARG 445	-0.0127273	7.30873	-7.12473	0	0.171273
DDX39B MET 364	-0.0447273	0.668545	-0.452	0	0.171818
PKM2 GLU 384	-0.277727	-12.1636	12.7015	-0.0526529	0.207438
DDX39B ASN 345	-0.105909	0.599364	-0.277	-0.000564873	0.21589
PKM2 LYS 305	-0.0546364	19.0574	-18.7821	0	0.220636
DDX39B THR 122	-0.333545	-0.59	1.26382	-0.1168	0.223472
PKM2 GLN 393	-0.0621818	0.236818	0.0614545	-0.0106357	0.225455
PKM2 GLN 310	-0.047	1.806	-1.531	0	0.228
DDX39B HIE 121	-0.153818	-1.32382	1.736	-0.0161751	0.242189
PKM2 LYS 504	-0.442636	-30.7624	31.6425	-0.182932	0.254523
PKM2 ARG 339	-0.228273	-7.01473	7.56009	-0.0503921	0.266699
PKM2 ARG 383	-0.0515455	-3.63645	3.95655	0	0.268545
DDX39B LYS 162	-0.0729091	-1.56245	1.92209	-0.0147116	0.272016
PKM2 ASP 507	-0.112818	23.9658	-23.565	-0.00640996	0.28159
DDX39B THR 370	-0.197	2.63509	-2.12891	0	0.309182
PKM2 ARG 294	-0.06	20.9178	-20.5374	0	0.320455
PKM2 ARG 467	-0.0164545	10.3445	-10.0064	0	0.321636
PKM2 ARG 447	-0.0319091	-2.33218	2.70027	0	0.336182
DDX39B GLU 134	-0.0567273	3.16873	-2.77227	-0.00198196	0.337745
DDX39B THR 172	-0.190364	2.19091	-1.63518	-0.00936785	0.355996
DDX39B ARG 181	-0.0962727	8.511	-8.04691	-0.00685636	0.360962
DDX39B ARG 374	-0.0410909	7.46891	-7.046	0	0.381818
PKM2 THR 15	-0.480909	-1.39918	2.39473	-0.120985	0.393651
PKM2 LYS 337	-0.0623636	2.97245	-2.50518	0	0.404909
DDX39B ASP 157	-0.139182	2.42291	-1.87664	0	0.407091
DDX39B PRO 173	-0.326273	2.35673	-1.59955	-0.000695127	0.430214
DDX39B ASP 393	-0.110182	-13.9445	14.5513	-0.0043056	0.49224
DDX39B LYS 295	-0.164636	6.39255	-5.68464	-0.0215542	0.521719
DDX39B GLU 159	-0.084	0.795545	-0.174818	0	0.536727
DDX39B ARG 209	-0.128727	24.4237	-23.7557	-0.000347564	0.538925
DDX39B GLN 204	-0.99	4.60082	-2.78182	-0.172394	0.656606
DDX39B GLU 366	-1.51964	-14.3888	16.9388	-0.3354	0.694964
DDX39B LYS 156	-0.525	-5.70545	7.05755	-0.112439	0.714652
PKM2 ASP 24	-0.181364	-16.2658	17.2072	-0.0177074	0.742293
DDX39B GLU 158	-0.244	9.50891	-8.39791	-0.0211745	0.845825
DDX39B LYS 398	-0.270636	27.299	-26.0346	-0.084079	0.909648
PKM2 ASP 34	-0.803545	20.3833	-18.5247	-0.084566	0.970434
PKM2 ASP 36	-0.232273	20.6087	-19.2105	-0.00274844	1.16316
PKM2 ARG 32	-1.37136	24.5194	-21.6815	-0.159005	1.30745
DDX39B GLU 124	-1.08855	22.3881	-19.7075	-0.266532	1.32556
PKM2 ILE 13	-1.36709	-79.9038	83.3482	-0.646203	1.43107
DDX39B LYS 131	-0.698909	-18.8177	21.3655	-0.293533	1.55529
DDX39B ARG 175	-0.849091	-0.366364	3.024	-0.117567	1.69098
DDX39B ARG 406	-0.624	22.4999	-19.9493	-0.100824	1.82581
DDX39B ARG 123	-3.81536	-21.882	28.6588	-0.904512	2.05694
PKM2 LYS 311	-0.721091	40.1735	-36.8575	-0.276956	2.31795
